# Supplementary material for: A Meta-Analysis of Influencing Factors on the Activity of BiVO4-Based Photocatalysts
Source: Nanomaterials (Basel). 2023 Aug 16;13(16):2352. doi: 10.3390/nano13162352 (PMC10458677; doi:10.3390/nano13162352)
Supplement: Supplementary file 1 [file nanomaterials-13-02352-s001.zip]

Archive with 1 entries (1 files):
- nanomaterials-2554911-supplementary.pdf
